# Supplementary material for: The determinants of patient care manager role and the implementation of COVID-19 clinical pathway: a cross-sectional study
Source: PeerJ. 2022 Jul 25;10:e13764. doi: 10.7717/peerj.13764 (PMC9332306; doi:10.7717/peerj.13764)
Supplement: Supplemental Information 1 [file peerj-10-13764-s001.xlsx]

## Sheet: Data sheet-role-manager
	Q1	Q1	Q3	Q4	Q6	Q7	Q8	Q9	Q10	Q11	Q12	Q13
Respondent Number	Age of respondent (year)	Sex of respondent	Level of education	Length of Working (year)	Comprehensive assessment of the patient’s health and psychosocial needs of covid-19 patients	Planning with Covid-19 patients, their families and caregivers, doctors in charge, other service providers	Facilitating communication and coordination between members of the health care team involving COVID-19 patients in the decision-making process	Educating COVID-19 patients, their families or caregivers and members of the health care team	Empowering covid-19 clients to solve problems	Encouraging the proper use of healthcare services and striving to improve the quality of care	Assisting clients in transitioning safe care to the next most appropriate level	Advocacy between client and cost guarantor to facilitate positive outcomes for k lien, health team and cost guarantor
	1. < 25	1 : Female	1. Diploma	1. < 5 Years	1. never	1. never	1. never	1. never	1. never	1. never	1. never	1. never
	2. 25-35	2 : Male	2. Bachelor/Nurse Profession	2. 5-10 day	2. sometimes	2. sometimes	2. sometimes	2. sometimes	2. sometimes	2. sometimes	2. sometimes	2. sometimes
	3. 36-45			3. >10 day	3. often	3. often	3. often	3. often	3. often	3. often	3. often	3. often
	4. >45				4. always	4. always	4. always	4. always	4. always	4. always	4. always	4. always
1	24.00	Female	Bachelor/Nurse Profession	2.00	3	3	2	4	4	1	2	3
2	24.00	Female	Bachelor/Nurse Profession	2.00	3	3	2	4	4	1	2	3
3	24.00	Female	Bachelor/Nurse Profession	2.00	3	3	2	4	4	1	2	3
4	24.00	Female	Bachelor/Nurse Profession	2.00	3	3	2	4	4	1	2	3
5	25.00	Male	Diploma	2.00	2	1	2	3	3	1	1	2
6	25.00	Female	Diploma	2.00	2	1	3	2	3	1	1	2
7	25.00	Male	Diploma	2.00	2	1	3	2	3	1	1	2
8	25.00	Female	Diploma	2.00	2	1	3	2	3	1	1	2
9	25.00	Male	Diploma	2.00	2	1	3	2	3	1	1	2
10	25.00	Female	Diploma	2.00	2	1	3	2	3	1	1	2
11	25.00	Male	Diploma	2.00	2	1	3	2	3	1	1	2
12	25.00	Female	Diploma	2.00	2	1	3	3	2	1	1	2
13	26.00	Male	Bachelor/Nurse Profession	2.00	3	3	2	2	2	4	4	3
14	26.00	Female	Bachelor/Nurse Profession	2.00	2	1	2	2	2	1	1	2
15	26.00	Female	Diploma	2.00	2	1	2	2	2	1	1	2
16	26.00	Male	Bachelor/Nurse Profession	2.00	3	3	2	2	2	4	4	3
17	26.00	Female	Bachelor/Nurse Profession	2.00	2	1	2	2	2	1	1	2
18	26.00	Female	Diploma	2.00	2	1	2	2	2	1	1	2
19	26.00	Male	Bachelor/Nurse Profession	2.00	3	3	2	2	2	4	4	3
20	26.00	Female	Bachelor/Nurse Profession	2.00	2	1	2	3	2	1	1	2
21	26.00	Female	Diploma	2.00	2	1	2	3	2	1	1	2
22	26.00	Male	Bachelor/Nurse Profession	2.00	3	3	3	2	2	4	4	3
23	26.00	Female	Bachelor/Nurse Profession	2.00	2	1	3	2	2	1	1	2
24	26.00	Female	Diploma	2.00	2	1	3	2	2	1	1	2
25	27.00	Male	Diploma	3.00	3	2	3	2	2	2	2	2
26	27.00	Female	Diploma	4.00	2	1	3	2	2	1	1	2
27	27.00	Male	Diploma	3.00	3	2	3	2	2	2	2	2
28	27.00	Female	Diploma	4.00	2	1	3	2	2	1	1	2
29	27.00	Male	Diploma	3.00	3	2	3	2	2	2	2	2
30	27.00	Female	Diploma	4.00	2	1	3	2	2	1	1	2
31	27.00	Male	Diploma	3.00	3	2	3	2	2	2	2	2
32	27.00	Female	Diploma	4.00	2	1	3	2	2	1	1	2
33	28.00	Male	Diploma	4.00	3	3	3	2	2	4	4	3
34	28.00	Female	Diploma	4.00	2	1	3	3	2	1	1	2
35	28.00	Male	Diploma	4.00	3	3	3	4	2	4	4	3
36	28.00	Female	Diploma	4.00	2	1	3	3	2	1	1	2
37	28.00	Male	Diploma	4.00	3	3	3	4	2	4	4	3
38	28.00	Female	Diploma	4.00	2	1	3	3	2	1	1	2
39	28.00	Male	Diploma	4.00	3	3	3	4	4	4	4	3
40	28.00	Female	Diploma	4.00	2	1	3	3	3	1	1	2
41	29.00	Male	Diploma	5.00	2	1	3	3	3	1	1	2
42	29.00	Male	Bachelor/Nurse Profession	6.00	3	3	3	4	4	4	4	3
43	29.00	Female	Bachelor/Nurse Profession	7.00	3	2	3	4	4	2	2	2
44	29.00	Female	Bachelor/Nurse Profession	8.00	3	3	3	4	4	4	4	3
45	29.00	Female	Bachelor/Nurse Profession	7.00	3	3	3	4	4	4	4	4
46	29.00	Male	Diploma	5.00	2	1	3	3	3	1	1	2
47	29.00	Male	Bachelor/Nurse Profession	6.00	3	3	3	4	4	4	4	3
48	29.00	Female	Bachelor/Nurse Profession	7.00	3	2	3	4	4	2	2	2
49	29.00	Female	Bachelor/Nurse Profession	8.00	3	3	3	4	4	4	4	3
50	29.00	Female	Bachelor/Nurse Profession	7.00	3	3	3	4	4	4	4	4
51	29.00	Male	Diploma	5.00	2	1	3	3	3	1	1	2
52	29.00	Male	Bachelor/Nurse Profession	6.00	3	3	3	4	4	4	4	3
53	29.00	Female	Bachelor/Nurse Profession	7.00	3	2	3	4	4	2	2	2
54	29.00	Female	Bachelor/Nurse Profession	8.00	3	3	3	4	4	4	4	3
55	29.00	Female	Bachelor/Nurse Profession	7.00	3	3	3	4	4	4	4	4
56	29.00	Male	Diploma	5.00	2	1	3	3	3	1	1	2
57	29.00	Male	Bachelor/Nurse Profession	6.00	3	3	3	4	4	4	4	3
58	29.00	Female	Bachelor/Nurse Profession	7.00	3	2	3	4	4	2	2	2
59	29.00	Female	Bachelor/Nurse Profession	8.00	3	3	3	4	4	4	4	3
60	29.00	Female	Bachelor/Nurse Profession	7.00	3	3	3	4	4	4	4	4
61	30.00	Male	Bachelor/Nurse Profession	7.00	3	3	3	4	4	4	4	3
62	30.00	Male	Diploma	7.00	2	1	3	3	3	1	1	2
63	30.00	Female	Diploma	7.00	2	1	3	3	3	1	1	2
64	30.00	Male	Bachelor/Nurse Profession	7.00	3	3	3	4	4	4	4	3
65	30.00	Male	Diploma	7.00	2	1	3	3	3	1	1	2
66	30.00	Female	Diploma	7.00	2	1	3	3	3	1	1	2
67	30.00	Male	Bachelor/Nurse Profession	7.00	3	3	3	4	4	4	4	3
68	30.00	Male	Diploma	7.00	2	1	3	3	3	1	1	2
69	30.00	Female	Diploma	7.00	2	1	3	3	3	1	1	2
70	30.00	Male	Bachelor/Nurse Profession	7.00	3	3	3	4	4	4	4	3
71	30.00	Male	Diploma	7.00	2	1	3	3	3	1	1	2
72	30.00	Female	Diploma	7.00	2	1	3	3	3	1	1	2
73	31.00	Male	Diploma	7.00	3	3	3	4	4	4	4	3
74	31.00	Male	Diploma	7.00	3	3	3	4	4	4	4	3
75	31.00	Male	Diploma	7.00	3	3	3	4	4	4	4	3
76	31.00	Male	Diploma	7.00	3	3	3	4	4	4	4	3
77	32.00	Male	Bachelor/Nurse Profession	8.00	2	2	3	4	4	2	2	2
78	32.00	Female	Diploma	8.00	3	3	3	4	4	4	4	4
79	32.00	Male	Bachelor/Nurse Profession	8.00	2	2	3	4	4	2	2	2
80	32.00	Female	Diploma	8.00	3	3	3	4	4	4	4	4
81	32.00	Male	Bachelor/Nurse Profession	8.00	2	2	3	4	4	2	2	2
82	32.00	Female	Diploma	8.00	3	3	3	4	4	4	4	4
83	32.00	Male	Bachelor/Nurse Profession	8.00	2	2	3	4	4	2	2	2
84	32.00	Female	Diploma	8.00	3	3	3	4	4	4	4	4
85	33.00	Male	Diploma	10.00	3	3	3	4	4	4	4	3
86	33.00	Male	Diploma	10.00	3	3	3	4	4	4	4	3
87	33.00	Male	Diploma	10.00	3	3	3	4	4	4	4	3
88	33.00	Male	Diploma	10.00	3	3	3	4	4	4	4	3
89	34.00	Male	Diploma	10.00	3	3	3	4	4	4	4	3
90	34.00	Female	Diploma	10.00	2	1	3	3	3	1	1	2
91	34.00	Male	Diploma	10.00	3	3	3	4	4	4	4	3
92	34.00	Female	Diploma	10.00	2	1	3	3	3	1	1	2
93	34.00	Male	Diploma	10.00	3	3	3	4	4	4	4	3
94	34.00	Female	Diploma	10.00	2	1	3	3	3	1	1	2
95	34.00	Male	Diploma	10.00	3	3	3	4	4	4	4	3
96	34.00	Female	Diploma	10.00	2	1	3	3	3	1	1	2
97	35.00	Male	Diploma	11.00	3	3	3	4	4	4	4	3
98	35.00	Female	Diploma	11.00	2	1	3	3	3	1	1	2
99	35.00	Male	Diploma	11.00	3	3	3	4	4	4	4	3
100	35.00	Female	Diploma	11.00	2	1	3	3	3	1	1	2
101	35.00	Male	Diploma	11.00	3	3	3	4	4	4	4	3
102	35.00	Female	Diploma	11.00	2	1	3	3	3	1	1	2
103	35.00	Male	Diploma	11.00	3	3	3	4	4	4	4	3
104	35.00	Female	Diploma	11.00	2	1	3	3	3	1	1	2
105	36.00	Male	Diploma	12.00	2	1	3	3	3	1	1	2
106	36.00	Female	Diploma	12.00	2	1	3	3	3	1	1	2
107	36.00	Male	Diploma	12.00	2	1	3	3	3	1	1	2
108	36.00	Female	Diploma	12.00	2	1	3	3	3	1	1	2
109	36.00	Male	Diploma	12.00	2	1	3	3	3	1	1	2
110	36.00	Female	Diploma	12.00	2	1	3	3	3	1	1	2
111	36.00	Male	Diploma	12.00	2	1	3	3	3	1	1	2
112	36.00	Female	Diploma	12.00	2	1	3	3	3	1	1	2
113	37.00	Male	Diploma	15.00	3	3	3	4	4	4	4	4
114	37.00	Male	Diploma	15.00	3	3	3	4	4	4	4	4
115	37.00	Male	Diploma	15.00	3	3	3	4	4	4	4	4
116	37.00	Male	Diploma	15.00	3	3	3	4	4	4	4	4
117	38.00	Female	Diploma	16.00	3	3	3	4	4	4	3	4
118	38.00	Female	Diploma	16.00	3	3	3	4	4	4	3	4
119	38.00	Female	Diploma	16.00	3	3	3	4	4	4	3	4
120	38.00	Female	Diploma	16.00	3	3	3	4	4	4	3	4
121	39.00	Female	Bachelor/Nurse Profession	17.00	3	3	3	4	4	4	3	4
122	39.00	Female	Bachelor/Nurse Profession	17.00	3	3	3	4	4	4	3	4
123	39.00	Female	Bachelor/Nurse Profession	17.00	3	3	3	4	4	4	3	4
124	39.00	Female	Bachelor/Nurse Profession	17.00	3	3	3	4	4	4	3	4
125	40.00	Female	Bachelor/Nurse Profession	18.00	4	3	3	4	4	4	4	3
126	40.00	Female	Bachelor/Nurse Profession	18.00	4	3	3	4	4	4	4	3
127	40.00	Female	Bachelor/Nurse Profession	18.00	4	3	3	4	4	4	4	3
128	40.00	Female	Bachelor/Nurse Profession	18.00	4	3	3	4	4	4	4	3
129	41.00	Female	Diploma	19.00	4	3	3	4	4	3	4	4
130	41.00	Female	Diploma	19.00	4	3	3	4	4	3	4	4
131	41.00	Female	Diploma	19.00	4	3	3	4	4	3	4	4
132	41.00	Female	Diploma	19.00	4	3	3	4	4	3	4	4
133	42.00	Female	Diploma	20.00	4	3	3	4	4	3	3	3
134	42.00	Female	Diploma	20.00	4	3	3	4	4	3	3	3
135	42.00	Female	Diploma	20.00	4	3	3	4	4	3	3	3
136	42.00	Female	Diploma	20.00	4	3	3	4	4	3	3	3
137	43.00	Female	Diploma	21.00	4	3	3	4	4	3	3	3
138	43.00	Female	Diploma	21.00	4	3	3	4	4	3	3	3
139	43.00	Female	Diploma	21.00	4	3	3	4	4	3	3	3
140	43.00	Female	Diploma	21.00	4	3	3	4	4	3	3	3
141	44.00	Female	Bachelor/Nurse Profession	22.00	4	3	3	4	4	3	4	4
142	44.00	Female	Bachelor/Nurse Profession	22.00	4	3	3	4	4	3	4	4
143	44.00	Female	Bachelor/Nurse Profession	22.00	4	3	3	4	4	3	4	4
144	44.00	Female	Bachelor/Nurse Profession	22.00	4	3	3	4	4	3	4	4
145	45.00	Female	Diploma	23.00	4	3	3	4	4	3	3	3
146	45.00	Female	Diploma	23.00	4	3	3	4	4	3	3	3
147	45.00	Female	Diploma	23.00	4	3	3	4	4	3	3	3
148	45.00	Female	Diploma	23.00	4	3	3	4	4	3	3	3
149	46.00	Female	Diploma	24.00	4	3	3	4	4	4	4	4
150	46.00	Female	Diploma	24.00	4	3	3	4	4	4	4	4
151	46.00	Female	Diploma	24.00	4	3	3	4	4	4	4	4
152	46.00	Female	Diploma	24.00	4	3	3	4	4	4	4	4
153	47.00	Female	Diploma	25.00	4	3	3	4	4	4	3	3
154	47.00	Female	Diploma	25.00	4	3	3	4	4	4	3	3
155	47.00	Female	Diploma	25.00	4	3	3	4	4	4	3	3
156	47.00	Female	Diploma	25.00	4	3	3	4	4	4	3	3
157	48.00	Female	Diploma	26.00	4	3	3	4	4	3	4	4
158	48.00	Female	Diploma	26.00	4	3	3	4	4	3	4	4
159	48.00	Female	Diploma	26.00	4	3	3	4	4	3	4	4
160	48.00	Female	Diploma	26.00	4	3	3	4	4	3	4	4
161	49.00	Female	Diploma	27.00	4	3	3	4	4	4	3	3
162	49.00	Female	Diploma	27.00	4	3	3	4	4	4	3	3
163	49.00	Female	Diploma	27.00	4	3	3	4	4	4	3	3
164	49.00	Female	Diploma	27.00	4	3	3	4	4	4	3	3
165	50.00	Female	Diploma	28.00	4	3	3	4	4	4	4	3
166	50.00	Female	Diploma	28.00	4	3	3	4	4	4	4	3
167	50.00	Female	Diploma	28.00	4	3	3	4	4	4	4	3
168	50.00	Female	Diploma	28.00	4	3	3	4	4	4	4	3

## Sheet: Clinical patways implementation
	Q1	Q2	Q3	Q4	Q5	Q6	Q7	Q8	Q9
Respondent Number	Nurse records medical records of Covid-19 patients	nurses doing nursing assessments for Covid-19 patients	Nurses carry out nursing assessments and diagnoses for Covid-19 patients	Nurses observe general vital signs of COVID-19 patients	Nurse Monitoring O2 saturation (symptoms of hypoxia) of Covid-19 patients	Nurse maintains airway for covid-19 patient	Nurses maintain hand and foot hygiene, especially after coughing in Covid-19 patients	PNurses maintain normal temperature, use appropriate therapy to reduce excess metabolic needs of Covid-19 patients	Nurses Provide health education to patients and families of COVID-19 patients regarding disease transmission, diagnostic testing and disease processes	score	Level of clinical pathways implementation
	1. No	1. No	1. No	1. No	1. No	1. No	1. No	1. No	1. No		1. Low
	2. Yes	2. Yes	2. Yes	2. Yes	2. Yes	2. Yes	2. Yes	2. Yes	2. Yes		2. High
1	2	2	2	2	2	2	2	2	2	18	2
2	2	2	2	2	2	2	2	2	2	18	2
3	2	2	2	2	2	2	2	2	2	18	2
4	2	2	2	2	2	2	2	2	2	18	2
5	2	2	2	2	2	2	2	2	1	17	1
6	2	2	2	2	2	2	1	2	1	16	1
7	2	2	2	2	2	2	2	2	1	17	1
8	2	2	2	2	2	2	1	2	1	16	1
9	2	2	2	2	2	2	2	2	1	17	1
10	2	2	2	2	2	2	2	2	1	17	1
11	2	2	2	2	2	2	1	2	1	16	1
12	2	2	2	2	2	2	1	2	1	16	1
13	2	2	2	2	2	2	2	2	2	18	2
14	2	2	2	2	2	2	2	2	1	17	1
15	2	2	2	2	2	2	1	2	1	16	1
16	2	2	2	2	2	2	2	2	2	18	2
17	2	2	2	2	2	2	1	2	1	16	1
18	2	2	2	2	2	2	1	2	1	16	1
19	2	2	2	2	2	2	2	2	2	18	2
20	2	2	2	2	2	2	2	2	1	17	1
21	2	2	2	2	2	2	1	2	1	16	1
22	2	2	2	2	2	2	2	2	2	18	2
23	2	2	2	2	2	2	1	2	1	16	1
24	2	2	2	2	2	2	2	2	1	17	1
25	2	2	2	2	2	2	2	2	1	17	1
26	2	2	2	2	2	2	1	2	1	16	1
27	2	2	2	2	2	2	1	2	1	16	1
28	2	2	2	2	2	2	2	2	1	17	1
29	2	2	2	2	2	2	2	2	1	17	1
30	2	2	2	2	2	2	1	2	1	16	1
31	2	2	2	2	2	2	1	2	1	16	1
32	2	2	2	2	2	2	2	2	1	17	1
33	2	2	2	2	2	2	2	2	2	18	2
34	2	2	2	2	2	2	1	2	1	16	1
35	2	2	2	2	2	2	2	2	2	18	2
36	2	2	2	2	2	2	1	2	1	16	1
37	2	2	2	2	2	2	2	2	2	18	2
38	2	2	2	2	2	2	1	2	1	16	1
39	2	2	2	2	2	2	2	2	2	18	2
40	2	2	2	2	2	2	1	2	1	16	1
41	2	2	2	2	2	2	1	2	1	16	1
42	2	2	2	2	2	2	2	2	2	18	2
43	2	2	2	2	2	2	1	2	1	16	1
44	2	2	2	2	2	2	2	2	2	18	2
45	2	2	2	2	2	2	2	2	2	18	2
46	2	2	2	2	2	2	1	2	1	16	1
47	2	2	2	2	2	2	2	2	2	18	2
48	2	2	2	2	2	2	1	2	1	16	1
49	2	2	2	2	2	2	2	2	2	18	2
50	2	2	2	2	2	2	2	2	2	18	2
51	2	2	2	2	2	2	1	2	1	16	1
52	2	2	2	2	2	2	2	2	2	18	2
53	2	2	2	2	2	2	2	2	1	17	1
54	2	2	2	2	2	2	2	2	2	18	2
55	2	2	2	2	2	2	2	2	2	18	2
56	2	2	2	2	2	2	1	2	1	16	1
57	2	2	2	2	2	2	2	2	2	18	2
58	2	2	2	2	2	2	1	2	1	16	1
59	2	2	2	2	2	2	2	2	2	18	2
60	2	2	2	2	2	2	2	2	2	18	2
61	2	2	2	2	2	2	2	2	2	18	2
62	2	2	2	2	2	2	2	2	1	17	1
63	2	2	2	2	2	2	1	2	1	16	1
64	2	2	2	2	2	2	2	2	2	18	2
65	2	2	2	2	2	2	1	2	1	16	1
66	2	2	2	2	2	2	2	2	1	17	1
67	2	2	2	2	2	2	2	2	2	18	2
68	2	2	2	2	2	2	1	2	1	16	1
69	2	2	2	2	2	2	1	2	1	16	1
70	2	2	2	2	2	2	2	2	2	18	2
71	2	2	2	2	2	2	1	2	1	16	1
72	2	2	2	2	2	2	1	2	1	16	1
73	2	2	2	2	2	2	2	2	2	18	2
74	2	2	2	2	2	2	2	2	2	18	2
75	2	2	2	2	2	2	2	2	2	18	2
76	2	2	2	2	2	2	2	2	2	18	2
77	2	2	2	2	2	2	1	2	1	16	1
78	2	2	2	2	2	2	2	2	2	18	2
79	2	2	2	2	2	2	1	2	1	16	1
80	2	2	2	2	2	2	2	2	2	18	2
81	2	2	2	2	2	2	1	2	1	16	1
82	2	2	2	2	2	2	2	2	2	18	2
83	2	2	2	2	2	2	1	2	1	16	1
84	2	2	2	2	2	2	2	2	2	18	2
85	2	2	2	2	2	2	2	2	2	18	2
86	2	2	2	2	2	2	2	2	2	18	2
87	2	2	2	2	2	2	2	2	2	18	2
88	2	2	2	2	2	2	2	2	2	18	2
89	2	2	2	2	2	2	2	2	2	18	2
90	2	2	2	2	2	2	1	2	1	16	1
91	2	2	2	2	2	2	2	2	2	18	2
92	2	2	2	2	2	2	1	2	1	16	1
93	2	2	2	2	2	2	2	2	2	18	2
94	2	2	2	2	2	2	1	2	1	16	1
95	2	2	2	2	2	2	2	2	2	18	2
96	2	2	2	2	2	2	1	2	1	16	1
97	2	2	2	2	2	2	2	2	2	18	2
98	2	2	2	2	2	2	1	2	1	16	1
99	2	2	2	2	2	2	2	2	2	18	2
100	2	2	2	2	2	2	1	2	1	16	1
101	2	2	2	2	2	2	2	2	2	18	2
102	2	2	2	2	2	2	1	2	1	16	1
103	2	2	2	2	2	2	2	2	2	18	2
104	2	2	2	2	2	2	1	2	1	16	1
105	2	2	2	2	2	2	2	2	2	18	1
106	2	2	2	2	2	2	2	2	2	18	2
107	2	2	2	2	2	2	1	2	1	16	1
108	2	2	2	2	2	2	2	2	2	18	2
109	2	2	2	2	2	2	1	2	1	16	1
110	2	2	2	2	2	2	2	2	2	18	2
111	2	2	2	2	2	2	2	2	1	17	1
112	2	2	2	2	2	2	2	2	2	18	2
113	2	2	2	2	2	2	2	2	2	18	2
114	2	2	2	2	2	2	2	2	2	18	2
115	2	2	2	2	2	2	2	2	2	18	2
116	2	2	2	2	2	2	2	2	2	18	2
117	2	2	2	2	2	2	2	2	2	18	2
118	2	2	2	2	2	2	2	2	2	18	2
119	2	2	2	2	2	2	2	2	2	18	2
120	2	2	2	2	2	2	2	2	2	18	2
121	2	2	2	2	2	2	2	2	2	18	2
122	2	2	2	2	2	2	2	2	2	18	2
123	2	2	2	2	2	2	2	2	2	18	2
124	2	2	2	2	2	2	2	2	2	18	2
125	2	2	2	2	2	2	2	2	2	18	2
126	2	2	2	2	2	2	2	2	2	18	2
127	2	2	2	2	2	2	2	2	2	18	2
128	2	2	2	2	2	2	2	2	2	18	2
129	2	2	2	2	2	2	2	2	2	18	2
130	2	2	2	2	2	2	2	2	2	18	2
131	2	2	2	2	2	2	2	2	2	18	2
132	2	2	2	2	2	2	2	2	2	18	2
133	2	2	2	2	2	2	2	2	2	18	2
134	2	2	2	2	2	2	2	2	2	18	2
135	2	2	2	2	2	2	2	2	2	18	2
136	2	2	2	2	2	2	2	2	2	18	2
137	2	2	2	2	2	2	2	2	2	18	2
138	2	2	2	2	2	2	2	2	2	18	2
139	2	2	2	2	2	2	2	2	2	18	2
140	2	2	2	2	2	2	2	2	2	18	2
141	2	2	2	2	2	2	2	2	2	18	2
142	2	2	2	2	2	2	2	2	2	18	2
143	2	2	2	2	2	2	2	2	2	18	2
144	2	2	2	2	2	2	2	2	2	18	2
145	2	2	2	2	2	2	2	2	2	18	2
146	2	2	2	2	2	2	2	2	2	18	2
147	2	2	2	2	2	2	2	2	2	18	2
148	2	2	2	2	2	2	2	2	2	18	2
149	2	2	2	2	2	2	2	2	2	18	2
150	2	2	2	2	2	2	2	2	2	18	2
151	2	2	2	2	2	2	2	2	2	18	2
152	2	2	2	2	2	2	2	2	2	18	2
153	2	2	2	2	2	2	2	2	2	18	2
154	2	2	2	2	2	2	2	2	2	18	2
155	2	2	2	2	2	2	2	2	2	18	2
156	2	2	2	2	2	2	2	2	2	18	2
157	2	2	2	2	2	2	2	2	2	18	2
158	2	2	2	2	2	2	2	2	2	18	2
159	2	2	2	2	2	2	2	2	2	18	2
160	2	2	2	2	2	2	2	2	2	18	2
161	2	2	2	2	2	2	2	2	2	18	2
162	2	2	2	2	2	2	2	2	2	18	2
163	2	2	2	2	2	2	2	2	2	18	2
164	2	2	2	2	2	2	2	2	2	18	2
165	2	2	2	2	2	2	2	2	2	18	2
166	2	2	2	2	2	2	2	2	2	18	2
167	2	2	2	2	2	2	2	2	2	18	2
168	2	2	2	2	2	2	2	2	2	18	2
